# Supplementary material for: Spatial transcriptome profiling of normal human liver
Source: Sci Data. 2022 Oct 19;9:633. doi: 10.1038/s41597-022-01676-w (PMC9581974; doi:10.1038/s41597-022-01676-w)
Supplement: Supplementary file 1 — Supplementary Table 1 [file 41597_2022_1676_MOESM1_ESM.xlsx]

## Sheet: 工作表1
ID	PatientNo	Age	Sex	Histology	Smoker	Drinker	HBV	BMI	sample
Sample1	L5	39	female	Hepatic hemangioma	N	N	N	22.7	Normal Liver
Sample2	L18	57	male	Hepatic hemangioma	N	N	N	23.4	Normal Liver
