# Supplementary material for: Spatial transcriptome profiling of normal human liver
Source: Sci Data. 2022 Oct 19;9:633. doi: 10.1038/s41597-022-01676-w (PMC9581974; doi:10.1038/s41597-022-01676-w)
Supplement: Supplementary file 2 — Supplementary Table 2 [file 41597_2022_1676_MOESM2_ESM.xlsx]

## Sheet: Sheet1
#Sample	Reads	Bases	GC	Q20	Q30
5_S1_L001_R1_001.fastq	202432754	30364913100	0.2703	0.5858	0.4232
5_S1_L001_R2_001.fastq	202432754	30364913100	0.4602	0.9596	0.8979
18_S1_L001_R1_001.fastq	321178788	48176818200	0.3181	0.6057	0.4559
18_S1_L001_R2_001.fastq	321178788	48176818200	0.434	0.9627	0.904
