# Supplementary material for: Spatial transcriptome profiling of normal human liver
Source: Sci Data. 2022 Oct 19;9:633. doi: 10.1038/s41597-022-01676-w (PMC9581974; doi:10.1038/s41597-022-01676-w)
Supplement: Supplementary file 3 — Supplementary Table 3 [file 41597_2022_1676_MOESM3_ESM.xlsx]

## Sheet: suptable3_liver_normal_h30_r0.5
	p_val	avg_logFC	pct.1	pct.2	p_val_adj	cluster	gene
HAMP	1.38736e-190	0.610967	0.998	0.982	2.32646e-186	C1_Hep_ZONE1	HAMP
SERPINA1	1.71822e-188	0.259749	1	1	2.88128e-184	C1_Hep_ZONE1	SERPINA1
ALDOB	5.0379e-178	0.263997	1	1	8.44805e-174	C1_Hep_ZONE1	ALDOB
SDS	4.92422e-153	0.471227	0.724	0.374	8.25743e-149	C1_Hep_ZONE1	SDS
FGG	2.08394e-148	0.28859	1	1	3.49457e-144	C1_Hep_ZONE1	FGG
AGT	1.23381e-136	0.299086	1	0.997	2.06898e-132	C1_Hep_ZONE1	AGT
FGB	1.78398e-134	0.275203	1	1	2.99156e-130	C1_Hep_ZONE1	FGB
HAL	1.37923e-130	0.417524	0.565	0.246	2.31283e-126	C1_Hep_ZONE1	HAL
ASS1	2.58022e-117	0.339201	0.998	0.99	4.32676e-113	C1_Hep_ZONE1	ASS1
CYP2A6	1.54063e-116	0.301877	0.995	0.981	2.58349e-112	C1_Hep_ZONE1	CYP2A6
NNMT	3.83022e-111	0.409369	0.888	0.673	6.4229e-107	C1_Hep_ZONE1	NNMT
A2M	1.47473e-109	0.299025	1	1	2.47297e-105	C1_Hep_ZONE1	A2M
FGL1	4.41453e-99	0.265473	0.996	0.983	7.40273e-95	C1_Hep_ZONE1	FGL1
CRP	1.10535e-81	0.435155	0.522	0.288	1.85356e-77	C1_Hep_ZONE1	CRP
GLS2	1.63331e-76	0.286121	0.582	0.326	2.73889e-72	C1_Hep_ZONE1	GLS2
SLC38A4	2.38639e-72	0.258782	0.946	0.876	4.00173e-68	C1_Hep_ZONE1	SLC38A4
IGFBP2	2.53528e-71	0.356299	0.922	0.839	4.25141e-67	C1_Hep_ZONE1	IGFBP2
NPW	7.01832e-68	0.311076	0.632	0.4	1.1769e-63	C1_Hep_ZONE1	NPW
LBP	1.19133e-50	0.261473	0.585	0.391	1.99774e-46	C1_Hep_ZONE1	LBP
EGR1	1.89561e-39	0.294402	0.648	0.526	3.17875e-35	C1_Hep_ZONE1	EGR1
CYP3A4	6.2373e-168	0.581351	0.998	0.894	1.04593e-163	C3_Hep_ZONE2_3	CYP3A4
CYP2E1	9.63744e-155	0.383745	1	0.998	1.6161e-150	C3_Hep_ZONE2_3	CYP2E1
ADH1A	3.03054e-91	0.262584	1	0.998	5.08191e-87	C3_Hep_ZONE2_3	ADH1A
GSTA2	1.09438e-86	0.38627	0.969	0.887	1.83516e-82	C3_Hep_ZONE2_3	GSTA2
ADH1C	1.42987e-77	0.268409	0.998	0.994	2.39775e-73	C3_Hep_ZONE2_3	ADH1C
SLCO1B3	1.35089e-72	0.311364	0.724	0.406	2.26531e-68	C3_Hep_ZONE2_3	SLCO1B3
AOX1	1.28718e-67	0.278096	0.978	0.919	2.15847e-63	C3_Hep_ZONE2_3	AOX1
APOA5	1.38969e-39	0.274101	0.94	0.869	2.33037e-35	C3_Hep_ZONE2_3	APOA5
DGAT2	5.52288e-38	0.300055	0.749	0.581	9.26132e-34	C3_Hep_ZONE2_3	DGAT2
CYP1A2	0	0.982243	0.947	0.58	0	C4_Hep_ZONE3	CYP1A2
CYP3A41	0	0.82031	1	0.891	0	C4_Hep_ZONE3	CYP3A4
CYP2E11	0	0.600973	1	0.998	0	C4_Hep_ZONE3	CYP2E1
ADH1B	9.66284e-262	0.299687	1	1	1.62036e-257	C4_Hep_ZONE3	ADH1B
SLCO1B31	3.32328e-178	0.508086	0.8	0.382	5.5728e-174	C4_Hep_ZONE3	SLCO1B3
CYP1A1	2.18031e-153	0.399408	0.444	0.124	3.65616e-149	C4_Hep_ZONE3	CYP1A1
AOX11	7.33425e-142	0.402166	0.99	0.915	1.22988e-137	C4_Hep_ZONE3	AOX1
OAT	7.8075e-127	0.407803	0.669	0.314	1.30924e-122	C4_Hep_ZONE3	OAT
GLUL	2.59421e-120	0.780458	0.748	0.475	4.35022e-116	C4_Hep_ZONE3	GLUL
DCXR	5.94275e-111	0.259659	1	1	9.96539e-107	C4_Hep_ZONE3	DCXR
ADH1A1	3.5638e-100	0.258079	1	0.997	5.97614e-96	C4_Hep_ZONE3	ADH1A
CYP2C19	2.81193e-96	0.452822	0.677	0.391	4.71533e-92	C4_Hep_ZONE3	CYP2C19
CXCL14	4.12498e-84	0.385395	0.559	0.29	6.91719e-80	C4_Hep_ZONE3	CXCL14
DNASE1L3	2.64246e-79	0.365249	0.678	0.41	4.43115e-75	C4_Hep_ZONE3	DNASE1L3
MT1G	8.00162e-79	0.284081	0.999	0.993	1.34179e-74	C4_Hep_ZONE3	MT1G
AKR1C1	1.77789e-74	0.300313	0.949	0.903	2.98134e-70	C4_Hep_ZONE3	AKR1C1
ACP5	3.92908e-51	0.252057	0.401	0.203	6.58868e-47	C4_Hep_ZONE3	ACP5
HULC	1.42086e-45	0.281522	0.639	0.424	2.38264e-41	C4_Hep_ZONE3	HULC
PTGDS	1.0165e-47	0.553466	0.275	0.096	1.70457e-43	C5_portal_area	PTGDS
IGFBP7	1.34686e-44	0.544241	0.918	0.691	2.25855e-40	C5_portal_area	IGFBP7
TMSB10	6.20268e-43	0.422563	0.945	0.753	1.04013e-38	C5_portal_area	TMSB10
BGN	1.91377e-40	0.389606	0.885	0.676	3.20919e-36	C5_portal_area	BGN
HLA-DRA	2.26063e-35	0.410949	0.871	0.664	3.79085e-31	C5_portal_area	HLA-DRA
DCN	2.16144e-33	0.386722	0.903	0.707	3.62452e-29	C5_portal_area	DCN
FBLN1	3.50918e-32	0.346121	0.228	0.087	5.88455e-28	C5_portal_area	FBLN1
C7	8.3437e-30	0.903025	0.496	0.38	1.39915e-25	C5_portal_area	C7
CD74	8.49379e-30	0.366808	0.925	0.703	1.42432e-25	C5_portal_area	CD74
ACTB	2.41932e-28	0.295382	0.995	0.936	4.05696e-24	C5_portal_area	ACTB
TMSB4X	2.80073e-27	0.309699	0.981	0.857	4.69654e-23	C5_portal_area	TMSB4X
MGP	1.82758e-26	0.337513	0.27	0.13	3.06468e-22	C5_portal_area	MGP
CCL21	4.18574e-26	0.56323	0.273	0.136	7.01906e-22	C5_portal_area	CCL21
AEBP1	4.17071e-25	0.472726	0.341	0.203	6.99387e-21	C5_portal_area	AEBP1
MALAT1	2.60231e-23	0.250414	0.797	0.616	4.36382e-19	C5_portal_area	MALAT1
MFAP4	8.15484e-22	0.260943	0.248	0.124	1.36748e-17	C5_portal_area	MFAP4
ACTG1	1.45684e-18	0.25139	0.821	0.674	2.44298e-14	C5_portal_area	ACTG1
IGHG4	7.97031e-17	0.378033	0.637	0.488	1.33654e-12	C5_portal_area	IGHG4
GSN	2.18048e-13	0.269985	0.246	0.15	3.65645e-09	C5_portal_area	GSN
S100A6	2.05844e-12	0.292611	0.297	0.204	3.45179e-08	C5_portal_area	S100A6
LUM	6.41345e-11	0.315812	0.256	0.174	1.07547e-06	C5_portal_area	LUM
VIM	1.39012e-08	0.467522	0.411	0.394	0.000233109	C5_portal_area	VIM
MYL9	3.1097e-08	0.355272	0.433	0.413	0.000521465	C5_portal_area	MYL9
FXYD2	5.4895e-07	0.256594	0.193	0.132	0.00920535	C5_portal_area	FXYD2
IGHG1	9.48396e-113	2.07307	0.769	0.31	1.59037e-108	C6_Memory_B	IGHG1
IGKC	3.18606e-109	2.29644	0.937	0.628	5.34271e-105	C6_Memory_B	IGKC
IGHG41	3.25248e-94	2.13321	0.842	0.486	5.45408e-90	C6_Memory_B	IGHG4
JCHAIN	6.60615e-83	0.766324	0.455	0.105	1.10779e-78	C6_Memory_B	JCHAIN
IGHG2	1.57355e-67	0.966229	0.29	0.052	2.63869e-63	C6_Memory_B	IGHG2
IGLC2	4.31912e-63	1.80912	0.564	0.225	7.24274e-59	C6_Memory_B	IGLC2
IGHA1	3.76576e-59	2.02718	0.591	0.262	6.3148e-55	C6_Memory_B	IGHA1
IGHG3	2.39074e-45	2.00513	0.479	0.195	4.00904e-41	C6_Memory_B	IGHG3
IGLC1	1.48452e-40	1.15502	0.376	0.127	2.4894e-36	C6_Memory_B	IGLC1
IGLC3	1.21645e-34	0.951343	0.254	0.07	2.03986e-30	C6_Memory_B	IGLC3
PTGDS1	5.78376e-32	0.601751	0.31	0.103	9.69879e-28	C6_Memory_B	PTGDS
CCL211	3.3289e-29	0.65212	0.356	0.139	5.58223e-25	C6_Memory_B	CCL21
C71	5.96339e-29	0.8542	0.597	0.381	1e-24	C6_Memory_B	C7
IGFBP71	5.93488e-25	0.484899	0.868	0.706	9.95219e-21	C6_Memory_B	IGFBP7
FBLN11	3.16809e-23	0.37662	0.261	0.093	5.31258e-19	C6_Memory_B	FBLN1
IGHA2	2.8607e-19	0.756567	0.139	0.036	4.79711e-15	C6_Memory_B	IGHA2
AEBP11	2.75936e-18	0.40145	0.393	0.208	4.62717e-14	C6_Memory_B	AEBP1
MGP1	5.81586e-17	0.389525	0.297	0.136	9.75262e-13	C6_Memory_B	MGP
VIM1	8.44501e-17	0.459046	0.554	0.388	1.41614e-12	C6_Memory_B	VIM
IGHM	3.2619e-16	0.297221	0.376	0.2	5.46988e-12	C6_Memory_B	IGHM
TMSB101	3.78418e-16	0.364267	0.871	0.767	6.34569e-12	C6_Memory_B	TMSB10
MYL91	5.28466e-16	0.376993	0.584	0.406	8.86185e-12	C6_Memory_B	MYL9
HLA-DRA1	4.59998e-15	0.324676	0.792	0.679	7.71371e-11	C6_Memory_B	HLA-DRA
RPL18A	6.7842e-15	0.260778	1	0.981	1.13764e-10	C6_Memory_B	RPL18A
S100A61	1.67571e-14	0.269264	0.373	0.205	2.81e-10	C6_Memory_B	S100A6
CD741	3.65034e-14	0.322556	0.858	0.718	6.12126e-10	C6_Memory_B	CD74
DCN1	3.90828e-14	0.333342	0.835	0.721	6.55379e-10	C6_Memory_B	DCN
BGN1	4.60683e-14	0.299813	0.805	0.691	7.72519e-10	C6_Memory_B	BGN
LUM1	7.38082e-11	0.272925	0.307	0.176	1.23769e-06	C6_Memory_B	LUM
HLA-DRB1	2.25984e-06	0.258485	0.495	0.406	0.0378952	C6_Memory_B	HLA-DRB1
SPP1	3.35294e-39	0.328187	0.207	0.033	5.62254e-35	C7_bile_duct	SPP1
KRT7	2.14404e-33	0.28737	0.216	0.041	3.59533e-29	C7_bile_duct	KRT7
AQP1	2.77046e-32	0.325055	0.272	0.065	4.64578e-28	C7_bile_duct	AQP1
CD24	7.01751e-32	0.268336	0.225	0.046	1.17677e-27	C7_bile_duct	CD24
FXYD21	8.90856e-27	0.622543	0.362	0.131	1.49388e-22	C7_bile_duct	FXYD2
SCGB3A1	3.09216e-26	0.386051	0.103	0.013	5.18525e-22	C7_bile_duct	SCGB3A1
ANXA4	7.74528e-14	0.515027	0.465	0.302	1.29881e-09	C7_bile_duct	ANXA4
C72	8.93945e-10	0.449964	0.516	0.387	1.49906e-05	C7_bile_duct	C7
S100A62	5.90079e-09	0.283204	0.347	0.208	9.89503e-05	C7_bile_duct	S100A6
DEFB1	1.30064e-06	0.265353	0.573	0.519	0.0218104	C7_bile_duct	DEFB1
ACTG11	2.40286e-06	0.25787	0.812	0.684	0.0402935	C7_bile_duct	ACTG1
FGFR3	8.55973e-06	0.253572	0.324	0.228	0.143538	C7_bile_duct	FGFR3
FOS	0.00640876	0.318082	0.347	0.298	1	C7_bile_duct	FOS
SDS1	2.2953e-13	0.363525	0.645	0.443	3.84899e-09	C8_Peri_Portal	SDS
NNMT1	9.49358e-08	0.326837	0.814	0.716	0.00159198	C8_Peri_Portal	NNMT
H19	2.96342e-06	0.292122	0.593	0.479	0.0496935	C8_Peri_Portal	H19
IGFBP3	4.98e-17	0.458274	0.973	0.865	8.35095e-13	C9_Central	IGFBP3
CD742	2.63403e-15	0.370677	0.886	0.721	4.417e-11	C9_Central	CD74
GLUL1	2.48779e-14	0.580624	0.732	0.515	4.17178e-10	C9_Central	GLUL
CYP1A21	4.2443e-13	0.437013	0.799	0.638	7.11726e-09	C9_Central	CYP1A2
CYP2E12	4.66081e-13	0.251187	1	0.998	7.81572e-09	C9_Central	CYP2E1
HLA-E	1.0914e-10	0.305243	0.846	0.751	1.83017e-06	C9_Central	HLA-E
CXCL141	6.73579e-10	0.367298	0.517	0.331	1.12953e-05	C9_Central	CXCL14
C1QB	1.32364e-09	0.297522	0.664	0.456	2.21961e-05	C9_Central	C1QB
CYP3A42	4.23833e-09	0.253669	0.966	0.908	7.10725e-05	C9_Central	CYP3A4
ENG	1.61482e-08	0.258502	0.564	0.362	0.000270789	C9_Central	ENG
CXCL12	1.67793e-08	0.303431	0.772	0.651	0.000281372	C9_Central	CXCL12
C1QB1	7.56774e-24	0.53024	0.765	0.454	1.26903e-19	C10_CD163	C1QB
CD743	1.51476e-22	0.475383	0.906	0.721	2.54011e-18	C10_CD163	CD74
C1QA	7.35584e-21	0.505104	0.859	0.638	1.2335e-16	C10_CD163	C1QA
CD163	8.44177e-20	0.304889	0.416	0.151	1.4156e-15	C10_CD163	CD163
CETP	5.41441e-19	0.28108	0.383	0.135	9.07942e-15	C10_CD163	CETP
C1QC	7.21117e-18	0.383651	0.51	0.239	1.20924e-13	C10_CD163	C1QC
MARCO	2.10438e-17	0.407162	0.517	0.25	3.52883e-13	C10_CD163	MARCO
CD5L	2.39603e-17	0.382383	0.537	0.263	4.0179e-13	C10_CD163	CD5L
CPVL	3.62894e-17	0.281583	0.383	0.143	6.08536e-13	C10_CD163	CPVL
HLA-DPA1	7.6034e-16	0.365877	0.644	0.366	1.27501e-11	C10_CD163	HLA-DPA1
HLA-DRA2	2.69163e-15	0.424957	0.839	0.681	4.5136e-11	C10_CD163	HLA-DRA
TMSB102	1.74657e-11	0.270826	0.926	0.768	2.92882e-07	C10_CD163	TMSB10
TMSB4X1	3.58098e-11	0.311588	0.966	0.867	6.00495e-07	C10_CD163	TMSB4X
HLA-DRB11	4.12809e-09	0.270159	0.604	0.406	6.92239e-05	C10_CD163	HLA-DRB1
SRGN	8.22959e-09	0.274195	0.315	0.153	0.000138002	C10_CD163	SRGN
SAA2	1.56921e-06	0.355562	0.148	0.058	0.0263141	C10_CD163	SAA2
SAA1	7.35647e-05	0.758897	0.356	0.244	1	C10_CD163	SAA1
IGHM1	3.02245e-134	3.10474	1	0.195	5.06835e-130	C11_Naive_B	IGHM
JCHAIN1	2.0112e-114	1.34955	0.798	0.111	3.37257e-110	C11_Naive_B	JCHAIN
IGKC1	1.72636e-37	1.85837	0.933	0.638	2.89493e-33	C11_Naive_B	IGKC
IGLC21	8.92541e-13	0.975652	0.481	0.237	1.4967e-08	C11_Naive_B	IGLC2
IGLC31	8.14789e-12	0.556788	0.25	0.076	1.36632e-07	C11_Naive_B	IGLC3
IGHG31	8.14114e-07	0.70314	0.385	0.205	0.0136519	C11_Naive_B	IGHG3
IGLC11	2.55361e-06	1.09913	0.279	0.136	0.0428215	C11_Naive_B	IGLC1
IGHG11	1.1294e-05	0.667431	0.49	0.329	0.189389	C11_Naive_B	IGHG1
AEBP12	5.6e-05	0.263956	0.356	0.214	0.939064	C11_Naive_B	AEBP1
INMT	0.000137746	0.253781	0.365	0.223	1	C11_Naive_B	INMT
PTGDS2	0.000213023	0.270092	0.221	0.111	1	C11_Naive_B	PTGDS
TMSB103	0.00113914	0.255332	0.808	0.771	1	C11_Naive_B	TMSB10
IGHG42	0.00263008	0.486065	0.615	0.5	1	C11_Naive_B	IGHG4
VIM2	0.00621278	0.320366	0.471	0.394	1	C11_Naive_B	VIM
HBA1	0	1.20002	0.818	0.019	0	C12_RBC	HBA1
HBB	3.42204e-301	1.2104	0.701	0.019	5.73842e-297	C12_RBC	HBB
HBA2	1.28588e-217	1.83884	0.87	0.05	2.15629e-213	C12_RBC	HBA2
MYH11	4.07129e-119	0.796224	0.414	0.014	6.82715e-115	C13_Artery	MYH11
NOTCH3	4.91901e-60	0.411621	0.293	0.015	8.24869e-56	C13_Artery	NOTCH3
CRIP1	1.73235e-51	0.988604	0.586	0.073	2.90498e-47	C13_Artery	CRIP1
TAGLN	6.95523e-45	1.29166	0.707	0.129	1.16632e-40	C13_Artery	TAGLN
MUSTN1	8.69787e-44	0.690294	0.448	0.05	1.45855e-39	C13_Artery	MUSTN1
ACTA2	2.65091e-38	0.986066	0.586	0.1	4.44532e-34	C13_Artery	ACTA2
TPM2	7.58431e-38	0.724009	0.397	0.044	1.27181e-33	C13_Artery	TPM2
MCAM	9.08144e-38	0.42439	0.293	0.024	1.52287e-33	C13_Artery	MCAM
SPARCL1	1.20957e-31	0.715453	0.483	0.078	2.02832e-27	C13_Artery	SPARCL1
FLNA	1.56825e-31	0.992564	0.672	0.163	2.6298e-27	C13_Artery	FLNA
MFGE8	1.00612e-30	0.477217	0.345	0.041	1.68716e-26	C13_Artery	MFGE8
MGP2	2.77575e-29	1.05166	0.621	0.139	4.65466e-25	C13_Artery	MGP
FBLN12	7.04602e-29	0.820805	0.517	0.097	1.18155e-24	C13_Artery	FBLN1
GSN1	1.91389e-27	0.835316	0.638	0.155	3.2094e-23	C13_Artery	GSN
PTGDS3	6.2494e-27	0.830826	0.534	0.109	1.04796e-22	C13_Artery	PTGDS
MYL92	9.56914e-25	1.45629	0.862	0.411	1.60465e-20	C13_Artery	MYL9
AEBP13	1.52113e-24	0.791733	0.707	0.212	2.55079e-20	C13_Artery	AEBP1
PLAC9	4.02731e-23	0.432473	0.379	0.063	6.7534e-19	C13_Artery	PLAC9
C73	1.66261e-21	1.31164	0.828	0.387	2.78804e-17	C13_Artery	C7
SOD3	1.94295e-20	0.480521	0.293	0.044	3.25813e-16	C13_Artery	SOD3
S100A63	4.23287e-20	0.759529	0.655	0.209	7.09811e-16	C13_Artery	S100A6
VWF	6.66336e-20	0.374378	0.31	0.049	1.11738e-15	C13_Artery	VWF
CCL212	2.57053e-19	0.835769	0.534	0.145	4.31052e-15	C13_Artery	CCL21
VIM3	7.36232e-19	1.08373	0.776	0.392	1.23459e-14	C13_Artery	VIM
CPE	1.34214e-18	0.397219	0.328	0.058	2.25064e-14	C13_Artery	CPE
MMRN1	7.73227e-18	0.252865	0.224	0.029	1.29662e-13	C13_Artery	MMRN1
LAMC3	1.16425e-17	0.302645	0.276	0.043	1.95233e-13	C13_Artery	LAMC3
FBLN5	1.20325e-17	0.347169	0.379	0.077	2.01774e-13	C13_Artery	FBLN5
ADIRF	1.79816e-17	1.02251	0.707	0.309	3.01533e-13	C13_Artery	ADIRF
MFAP41	3.75689e-16	0.507016	0.483	0.133	6.29994e-12	C13_Artery	MFAP4
LBH	6.27343e-16	0.365362	0.293	0.054	1.05199e-11	C13_Artery	LBH
ISLR	2.5178e-14	0.35391	0.31	0.065	4.2221e-10	C13_Artery	ISLR
IGKC2	1.32856e-13	0.716623	0.948	0.64	2.22787e-09	C13_Artery	IGKC
IGFBP72	1.67745e-13	0.826055	0.879	0.712	2.81291e-09	C13_Artery	IGFBP7
LTBP4	1.68038e-13	0.472592	0.569	0.209	2.81783e-09	C13_Artery	LTBP4
DPT	6.75601e-13	0.349083	0.276	0.057	1.13292e-08	C13_Artery	DPT
TMSB104	4.45403e-12	0.626826	0.948	0.77	7.46896e-08	C13_Artery	TMSB10
EFEMP2	9.44882e-12	0.267024	0.31	0.074	1.58447e-07	C13_Artery	EFEMP2
IGFBP6	1.41494e-11	0.288822	0.276	0.061	2.37271e-07	C13_Artery	IGFBP6
CCDC3	2.02799e-11	0.451627	0.5	0.181	3.40073e-07	C13_Artery	CCDC3
AQP11	3.1171e-11	0.26676	0.293	0.07	5.22707e-07	C13_Artery	AQP1
CLDN5	6.55752e-11	0.511429	0.431	0.149	1.09963e-06	C13_Artery	CLDN5
COX7A1	1.68509e-10	0.339933	0.345	0.101	2.82573e-06	C13_Artery	COX7A1
GSTP1	4.56003e-10	0.369853	0.5	0.194	7.64672e-06	C13_Artery	GSTP1
INMT1	5.18374e-10	0.46152	0.517	0.222	8.69262e-06	C13_Artery	INMT
C11orf96	1.16355e-09	0.398238	0.328	0.099	1.95115e-05	C13_Artery	C11orf96
HLA-DRA3	1.17225e-09	0.531538	0.879	0.682	1.96575e-05	C13_Artery	HLA-DRA
CCN2	2.69019e-09	0.400447	0.31	0.092	4.51118e-05	C13_Artery	CCN2
RPSA	2.79701e-09	0.381723	0.983	0.938	4.69031e-05	C13_Artery	RPSA
GPX3	5.82199e-09	0.463534	0.897	0.797	9.76289e-05	C13_Artery	GPX3
CAVIN1	9.0751e-09	0.408563	0.379	0.134	0.00015218	C13_Artery	CAVIN1
TMSB4X2	1.19841e-08	0.443117	1	0.868	0.000200961	C13_Artery	TMSB4X
DKK3	1.23937e-08	0.277273	0.241	0.063	0.00020783	C13_Artery	DKK3
LUM2	1.47339e-08	0.408193	0.448	0.18	0.000247072	C13_Artery	LUM
PKM	1.91593e-08	0.265432	0.241	0.064	0.000321283	C13_Artery	PKM
CD44	2.29609e-08	0.268583	0.259	0.072	0.000385032	C13_Artery	CD44
MXRA7	2.43996e-08	0.306098	0.517	0.221	0.000409157	C13_Artery	MXRA7
KLF2	2.72081e-08	0.295713	0.293	0.089	0.000456252	C13_Artery	KLF2
ITLN1	3.14571e-08	0.432338	0.103	0.015	0.000527503	C13_Artery	ITLN1
RPLP2	3.92241e-08	0.314765	1	0.984	0.000657749	C13_Artery	RPLP2
ACTG12	3.93513e-08	0.489313	0.879	0.686	0.000659881	C13_Artery	ACTG1
IGFBP5	4.39744e-08	0.387409	0.397	0.155	0.000737406	C13_Artery	IGFBP5
HSPB1	5.2588e-08	0.390386	0.897	0.682	0.000881849	C13_Artery	HSPB1
TM4SF1	5.3535e-08	0.417258	0.362	0.135	0.000897728	C13_Artery	TM4SF1
IGLC22	5.68634e-08	0.581432	0.5	0.238	0.000953542	C13_Artery	IGLC2
ACTB1	1.17196e-07	0.542654	0.966	0.941	0.00196525	C13_Artery	ACTB
RNASE1	1.18259e-07	0.39764	0.431	0.186	0.00198308	C13_Artery	RNASE1
COL14A1	1.41788e-07	0.259096	0.293	0.094	0.00237765	C13_Artery	COL14A1
CD744	2.26823e-07	0.384272	0.931	0.723	0.0038036	C13_Artery	CD74
DCN2	2.906e-07	0.562004	0.879	0.725	0.00487307	C13_Artery	DCN
SELENOM	2.9196e-07	0.369051	0.362	0.146	0.00489587	C13_Artery	SELENOM
IGHG43	4.86855e-07	1.15607	0.69	0.5	0.00816407	C13_Artery	IGHG4
COL1A2	5.0899e-07	0.399618	0.414	0.185	0.00853525	C13_Artery	COL1A2
HLA-DRB12	7.94894e-07	0.387628	0.672	0.408	0.0133296	C13_Artery	HLA-DRB1
CAV1	9.2931e-07	0.317592	0.276	0.094	0.0155836	C13_Artery	CAV1
B2M	1.01541e-06	0.258394	1	1	0.0170273	C13_Artery	B2M
RPL7	1.16009e-06	0.258126	1	0.991	0.0194536	C13_Artery	RPL7
PRELP	1.19793e-06	0.272782	0.379	0.154	0.020088	C13_Artery	PRELP
NET1	1.31513e-06	0.270346	0.397	0.169	0.0220534	C13_Artery	NET1
BGN2	1.33274e-06	0.310803	0.897	0.695	0.0223487	C13_Artery	BGN
CCDC85B	1.68231e-06	0.341348	0.448	0.213	0.0282107	C13_Artery	CCDC85B
RPL10	1.74367e-06	0.29737	1	1	0.0292396	C13_Artery	RPL10
JAG1	2.15695e-06	0.252768	0.155	0.037	0.0361698	C13_Artery	JAG1
MYL6	2.39464e-06	0.407336	0.983	0.936	0.0401558	C13_Artery	MYL6
RPL32	2.45066e-06	0.261961	1	0.998	0.041095	C13_Artery	RPL32
TIMP3	2.98841e-06	0.450696	0.5	0.278	0.0501127	C13_Artery	TIMP3
AHNAK	3.02175e-06	0.393102	0.655	0.441	0.0506718	C13_Artery	AHNAK
IGHG12	3.18073e-06	0.375799	0.552	0.329	0.0533377	C13_Artery	IGHG1
HLA-E1	3.2578e-06	0.456171	0.81	0.753	0.0546301	C13_Artery	HLA-E
RPL28	4.0739e-06	0.260352	1	0.995	0.0683152	C13_Artery	RPL28
CXCL121	4.46082e-06	0.349514	0.862	0.652	0.0748035	C13_Artery	CXCL12
LGALS1	7.94341e-06	0.523815	0.621	0.438	0.133203	C13_Artery	LGALS1
RPL18A1	9.61663e-06	0.382975	1	0.982	0.161261	C13_Artery	RPL18A
EGFL7	1.04603e-05	0.307077	0.517	0.278	0.175408	C13_Artery	EGFL7
CSRP1	1.80018e-05	0.454287	0.569	0.367	0.301872	C13_Artery	CSRP1
HLA-B	2.37127e-05	0.282722	0.983	0.983	0.397637	C13_Artery	HLA-B
CRIP2	2.54916e-05	0.280507	0.362	0.166	0.427468	C13_Artery	CRIP2
RPS11	2.5888e-05	0.284231	1	0.995	0.434117	C13_Artery	RPS11
CST3	2.6492e-05	0.26166	0.966	0.926	0.444245	C13_Artery	CST3
RPS5	3.66382e-05	0.277351	1	0.968	0.614386	C13_Artery	RPS5
JUNB	4.7313e-05	0.33805	0.397	0.206	0.793392	C13_Artery	JUNB
PTMA	4.93144e-05	0.292849	0.966	0.881	0.826954	C13_Artery	PTMA
TAGLN2	8.92088e-05	0.302086	0.569	0.366	1	C13_Artery	TAGLN2
TXNIP	9.70268e-05	0.351542	0.655	0.473	1	C13_Artery	TXNIP
CFL1	0.000110904	0.366026	0.638	0.48	1	C13_Artery	CFL1
SPARC	0.000143537	0.328555	0.621	0.449	1	C13_Artery	SPARC
LMNA	0.000155486	0.258105	0.466	0.276	1	C13_Artery	LMNA
MZT2B	0.000162538	0.271262	0.828	0.668	1	C13_Artery	MZT2B
SELENOW	0.00016531	0.352049	0.448	0.261	1	C13_Artery	SELENOW
RPS15	0.000211384	0.26534	1	0.974	1	C13_Artery	RPS15
EEF1G	0.000266588	0.272183	0.966	0.917	1	C13_Artery	EEF1G
IGHG32	0.000282838	0.744836	0.379	0.207	1	C13_Artery	IGHG3
CALM2	0.000316738	0.267616	0.672	0.502	1	C13_Artery	CALM2
COL6A2	0.000331618	0.377388	0.483	0.333	1	C13_Artery	COL6A2
TNXB	0.000427903	0.251071	0.345	0.18	1	C13_Artery	TNXB
LIMS2	0.000430777	0.283613	0.431	0.256	1	C13_Artery	LIMS2
DSTN	0.000607418	0.361248	0.5	0.344	1	C13_Artery	DSTN
COL6A1	0.000613379	0.259189	0.5	0.331	1	C13_Artery	COL6A1
HLA-A	0.000697867	0.259291	0.966	0.857	1	C13_Artery	HLA-A
C12orf57	0.000749957	0.28689	0.603	0.422	1	C13_Artery	C12orf57
CUTA	0.00113138	0.266771	0.672	0.596	1	C13_Artery	CUTA
HLA-DPB1	0.00134237	0.256953	0.466	0.301	1	C13_Artery	HLA-DPB1
H1FX	0.00153857	0.323786	0.672	0.527	1	C13_Artery	H1FX
GRN	0.00214973	0.28359	0.655	0.523	1	C13_Artery	GRN
PLEC	0.00448349	0.316147	0.431	0.314	1	C13_Artery	PLEC
FOS1	0.00748672	0.315419	0.431	0.298	1	C13_Artery	FOS
SLC25A6	0.00892884	0.286335	0.517	0.402	1	C13_Artery	SLC25A6
CD52	2.81136e-20	0.549276	0.347	0.053	4.71437e-16	C14_CCL19	CD52
CCL19	2.10524e-15	1.27015	0.204	0.025	3.53028e-11	C14_CCL19	CCL19
TMSB105	8.55939e-15	1.08195	0.98	0.77	1.43532e-10	C14_CCL19	TMSB10
LTB	4.30245e-13	0.464066	0.184	0.024	7.21478e-09	C14_CCL19	LTB
ACTB2	1.70761e-12	0.700379	1	0.941	2.86348e-08	C14_CCL19	ACTB
TMSB4X3	2.75745e-12	0.878028	0.959	0.868	4.62397e-08	C14_CCL19	TMSB4X
EEF1A1	1.92328e-11	0.344542	1	1	3.22515e-07	C14_CCL19	EEF1A1
CRIP11	3.13944e-11	0.373615	0.327	0.076	5.26453e-07	C14_CCL19	CRIP1
CORO1A	2.83376e-10	0.454911	0.306	0.077	4.75193e-06	C14_CCL19	CORO1A
FTH1	2.58768e-09	0.275143	1	1	4.33928e-05	C14_CCL19	FTH1
CD53	3.46721e-09	0.27811	0.224	0.046	5.81417e-05	C14_CCL19	CD53
HLA-DRA4	5.56552e-09	0.852384	0.816	0.683	9.33282e-05	C14_CCL19	HLA-DRA
RPL17	8.74596e-09	0.428279	1	0.983	0.000146661	C14_CCL19	RPL17
TRBC2	9.88688e-09	0.339614	0.286	0.075	0.000165793	C14_CCL19	TRBC2
HLA-B1	1.00899e-08	0.638581	1	0.982	0.000169198	C14_CCL19	HLA-B
RPL4	2.35181e-08	0.361035	1	0.965	0.000394374	C14_CCL19	RPL4
TRAC	6.24583e-08	0.287184	0.184	0.038	0.00104736	C14_CCL19	TRAC
RPL36A	6.36765e-08	0.419474	0.98	0.877	0.00106779	C14_CCL19	RPL36A
RPS4X	7.82338e-08	0.381864	1	0.917	0.0013119	C14_CCL19	RPS4X
CD745	1.22574e-07	0.841979	0.878	0.724	0.00205545	C14_CCL19	CD74
RPS21	1.22942e-07	0.436994	1	0.984	0.00206162	C14_CCL19	RPS21
LYZ	1.30528e-07	0.589484	0.388	0.144	0.00218882	C14_CCL19	LYZ
RPS8	1.42609e-07	0.44111	1	0.988	0.00239141	C14_CCL19	RPS8
RPS12	5.43796e-07	0.464872	1	0.998	0.00911891	C14_CCL19	RPS12
PTPRC	5.91127e-07	0.303579	0.265	0.076	0.00991261	C14_CCL19	PTPRC
RPL34	7.28439e-07	0.351973	1	0.997	0.0122152	C14_CCL19	RPL34
RPLP21	1.00969e-06	0.426204	1	0.984	0.0169314	C14_CCL19	RPLP2
RPS26	2.03664e-06	0.41591	0.959	0.893	0.0341525	C14_CCL19	RPS26
RPL281	2.1205e-06	0.430353	1	0.995	0.0355586	C14_CCL19	RPL28
RPL35A	2.86483e-06	0.338147	1	0.971	0.0480404	C14_CCL19	RPL35A
HLA-DQB1	3.60239e-06	0.521604	0.429	0.196	0.0604085	C14_CCL19	HLA-DQB1
HLA-DPB11	4.34846e-06	0.699321	0.531	0.3	0.0729193	C14_CCL19	HLA-DPB1
RPS15A	4.39827e-06	0.377798	1	0.989	0.0737546	C14_CCL19	RPS15A
HLA-DPA11	7.42197e-06	0.66562	0.592	0.371	0.124459	C14_CCL19	HLA-DPA1
RPS6	1.41352e-05	0.343232	1	0.99	0.237033	C14_CCL19	RPS6
RPL101	1.56794e-05	0.317078	1	1	0.262928	C14_CCL19	RPL10
RPS7	1.89331e-05	0.308193	1	0.936	0.317489	C14_CCL19	RPS7
RPS27A	1.9875e-05	0.502126	1	0.989	0.333285	C14_CCL19	RPS27A
RPL22	2.52304e-05	0.254088	1	0.948	0.423089	C14_CCL19	RPL22
RPS29	3.87496e-05	0.274709	1	1	0.649792	C14_CCL19	RPS29
HLA-DQA1	7.021e-05	0.285993	0.286	0.115	1	C14_CCL19	HLA-DQA1
HLA-E2	0.000130081	0.369915	0.878	0.752	1	C14_CCL19	HLA-E
CST31	0.000167292	0.36265	1	0.926	1	C14_CCL19	CST3
COTL1	0.000190143	0.28013	0.388	0.195	1	C14_CCL19	COTL1
LAPTM5	0.000194991	0.288961	0.388	0.199	1	C14_CCL19	LAPTM5
S100A4	0.000196406	0.272726	0.245	0.096	1	C14_CCL19	S100A4
MYL61	0.000202644	0.301464	1	0.936	1	C14_CCL19	MYL6
FAU	0.000565642	0.299025	1	0.97	1	C14_CCL19	FAU
UBA52	0.00058673	0.285395	1	0.975	1	C14_CCL19	UBA52
RPLP1	0.000688312	0.301722	1	0.999	1	C14_CCL19	RPLP1
RPS19	0.000812168	0.403316	1	0.991	1	C14_CCL19	RPS19
RPL13	0.000894806	0.348499	1	1	1	C14_CCL19	RPL13
TUBA1A	0.00102429	0.250182	0.224	0.093	1	C14_CCL19	TUBA1A
CCL213	0.00104637	1.00577	0.286	0.148	1	C14_CCL19	CCL21
IL32	0.00106801	0.361803	0.408	0.239	1	C14_CCL19	IL32
RPL37	0.00109194	0.258662	1	1	1	C14_CCL19	RPL37
RPS14	0.0013573	0.280712	1	0.998	1	C14_CCL19	RPS14
RPL18A2	0.00135955	0.339586	1	0.982	1	C14_CCL19	RPL18A
HNRNPH1	0.00167196	0.305799	0.653	0.55	1	C14_CCL19	HNRNPH1
RPL5	0.00224964	0.276403	0.918	0.894	1	C14_CCL19	RPL5
RPL10A	0.00229184	0.273807	1	0.939	1	C14_CCL19	RPL10A
RPL18	0.00339546	0.323481	1	0.973	1	C14_CCL19	RPL18
DDX5	0.00343042	0.271401	0.633	0.5	1	C14_CCL19	DDX5
RPL8	0.00346631	0.299952	1	0.974	1	C14_CCL19	RPL8
S100A64	0.00460497	0.361803	0.347	0.212	1	C14_CCL19	S100A6
RPL321	0.00583767	0.269346	1	0.998	1	C14_CCL19	RPL32
RPS10	0.00695713	0.280695	0.98	0.946	1	C14_CCL19	RPS10
RPL9	0.00710097	0.255798	1	0.993	1	C14_CCL19	RPL9
HLA-A1	0.00741111	0.407909	0.857	0.858	1	C14_CCL19	HLA-A
COL3A1	4.9973e-08	0.460994	0.562	0.258	0.000837998	C15_Fib	COL3A1
IGFBP31	1.12574e-07	0.608443	0.958	0.867	0.00188776	C15_Fib	IGFBP3
BGN3	5.48896e-06	0.346548	0.896	0.695	0.0920443	C15_Fib	BGN
COL1A1	6.68305e-06	0.262242	0.333	0.127	0.112068	C15_Fib	COL1A1
GAMT	1.05872e-05	0.254315	1	0.991	0.177536	C15_Fib	GAMT
DCN3	1.13507e-05	0.367526	0.917	0.725	0.190339	C15_Fib	DCN
CXCL122	1.70475e-05	0.32379	0.833	0.652	0.28587	C15_Fib	CXCL12
PTH1R	5.49232e-05	0.31012	0.542	0.298	0.921006	C15_Fib	PTH1R
SPARC1	0.000388361	0.326129	0.646	0.45	1	C15_Fib	SPARC
ADAMTS13	0.0005366	0.273674	0.438	0.255	1	C15_Fib	ADAMTS13
